# Supplementary material for: The Role of Serotonergic and Noradrenergic Descending Pathways on Performance-Based Cognitive Functioning at Rest and in Response to Exercise in People with Chronic Whiplash-Associated Disorders: A Randomized Controlled Crossover Study
Source: Clin Pract. 2023 Jun 6;13(3):684–700. doi: 10.3390/clinpract13030063 (PMC10297197; doi:10.3390/clinpract13030063)
Supplement: Supplementary file 1 [file clinpract-13-00063-s001.zip]

Archive with 1 entries (1 files):
- clinpract-2405887-Supplementary Materials.pdf
